# Supplementary material for: EVI1 Promotes the Proliferation and Invasive Properties of Human Head and Neck Squamous Cell Carcinoma Cells
Source: Int J Mol Sci. 2022 Jan 19;23(3):1050. doi: 10.3390/ijms23031050 (PMC8835242; doi:10.3390/ijms23031050)
Supplement: Supplementary file 1 [file ijms-23-01050-s001.zip]

Archive with 2 entries (2 files):
- ijms-1537380-Supplementary Table S1.xlsx
- ijms-1537380-Supplementary.pdf
